# Supplementary material for: Hepatic and Splenic Hyaloserositis
Source: Diagnostics (Basel). 2025 Aug 4;15(15):1949. doi: 10.3390/diagnostics15151949 (PMC12346530; doi:10.3390/diagnostics15151949)
Supplement: Supplementary file 1 [file diagnostics-15-01949-s001.zip]

Archive with 1 entries (1 files):
- diagnostics-3768280-supplementary.pdf
